# Supplementary material for: Numerical simulation of roadway deformation and failure under different degrees of dynamic disturbance
Source: Sci Rep. 2022 Nov 21;12:20017. doi: 10.1038/s41598-022-24128-2 (PMC9681863; doi:10.1038/s41598-022-24128-2)
Supplement: Supplementary file 1 — Supplementary Information. [file 41598_2022_24128_MOESM1_ESM.xls]

## Sheet: Fig. 17
Fig. 17		Displacement of roof	Plastic zone volume
	1	-63.3	289.25
	2	-144.8	290.75
	3	-165.7	290.75
	4	-216.8	271.5
	5	-177.2	453.5
	6	-93.5	356.25
	7	-327.3	392.75
	8	-249.1	371.75
	9	-345.9	683.5
	10	-442.8	586.25
	11	-125.1	428.75
	12	-231.4	481
	13	-576.1	1070
	14	-430.1	804.75
	15	-294.8	681.75
	16	-157.6	548

## Sheet: Fig. 18
Fig.18		Fig.18(a)			Fig.18(b)
		Intensity	Frequency	Time	Intensity	Frequency	Time
mean value	1	-147.7	-290.6	-109.9	285.6	624.1	405.6
	2	-211.8	-277.8	-212.1	393.6	509.5	476.8
	3	-286.3	-228.2	-297.7	544.9	448.5	537.7
	4	-364.6	-213.7	-390.8	776.1	418.1	580.1

## Sheet: Fig.19
Fig.19
extreme difference	Intensity	217	490.6
	Frequency	76.9	206
	Time	280.9	174.6

## Sheet: Fig.20
Fig.20		Original data	Fitted value
	1	-63.3	-46.565
	2	-144.8	-111.365
	3	-165.7	-176.165
	4	-216.8	-240.965
	5	-177.2	-211.945
	6	-93.5	-91.09
	7	-327.3	-341.545
	8	-249.1	-220.69
	9	-345.9	-377.325
	10	-442.8	-442.125
	11	-125.1	-135.615
	12	-231.4	-200.415
	13	-576.1	-542.705
	14	-430.1	-421.85
	15	-294.8	-300.995
	16	-157.6	-180.14

## Sheet: Fig.21
Fig.21	Fig.21（a）							Fig.21（b）		Fig.21（c）	Fig.21（d）
	Residual normal probability							Residual vs. Predicted Value Plot		Histogram of Residuals	Residual vs. Data Series Plot
	Conventional residuals	expected normal value	reference line		Percentile	95% confidence band	95% confidence band	-46.565	-16.735	-16.735	1	-16.735
	-33.395	-29.7858	X	Y	-46.0784	-66.3502	-25.8067	-111.365	-33.435	-33.435	2	-33.435
	-30.985	-22.9667	-50	-50	-44.1176	-63.8031	-24.4322	-176.165	10.465	10.465	3	10.465
	-28.41	-17.7067	50	50	-42.1569	-61.2647	-23.049	-240.965	24.165	24.165	4	24.165
	-16.735	-13.229			-40.1961	-58.7358	-21.6564	-211.945	34.745	34.745	5	34.745
	-8.25	-9.19743			-38.2353	-56.2172	-20.2534	-91.09	-2.41	-2.41	6	-2.41
	-2.41	-5.42666			-36.2745	-53.71	-18.839	-341.545	14.245	14.245	7	14.245
	-0.675	-1.79436			-34.3137	-51.2153	-17.4122	-220.69	-28.41	-28.41	8	-28.41
	6.195	1.79436			-32.3529	-48.7342	-15.9717	-377.325	31.425	31.425	9	31.425
	10.465	5.42666			-30.3922	-46.2682	-14.5161	-442.125	-0.675	-0.675	10	-0.675
	10.515	9.19743			-28.4314	-43.8187	-13.044	-135.615	10.515	10.515	11	10.515
	14.245	13.229			-26.4706	-41.3874	-11.5538	-200.415	-30.985	-30.985	12	-30.985
	22.54	17.7067			-24.5098	-38.976	-10.0436	-542.705	-33.395	-33.395	13	-33.395
	24.165	22.9667			-22.549	-36.5864	-8.51167	-421.85	-8.25	-8.25	14	-8.25
	31.425	29.7858			-20.5882	-34.2207	-6.95582	-300.995	6.195	6.195	15	6.195
	34.745	41.111			-18.6274	-31.881	-5.37388	-180.14	22.54	22.54	16	22.54
					-16.6667	-29.5698	-3.76356
					-14.7059	-27.2893	-2.12249
					-12.7451	-25.0419	-0.44828
					-10.7843	-22.8301	1.26145
					-8.82353	-20.656	3.00895
					-6.86275	-18.5218	4.7963
					-4.90196	-16.4292	6.62529
					-2.94118	-14.3797	8.49738
					-0.98039	-12.3743	10.4136
					0.98039	-10.4136	12.3743
					2.94118	-8.49738	14.3797
					4.90196	-6.62529	16.4292
					6.86275	-4.7963	18.5218
					8.82353	-3.00895	20.656
					10.7843	-1.26145	22.8301
					12.7451	0.44828	25.0419
					14.7059	2.12249	27.2893
					16.6667	3.76356	29.5698
					18.6274	5.37388	31.881
					20.5882	6.95582	34.2207
					22.549	8.51167	36.5864
					24.5098	10.0436	38.976
					26.4706	11.5538	41.3874
					28.4314	13.044	43.8187
					30.3922	14.5161	46.2682
					32.3529	15.9717	48.7342
					34.3137	17.4122	51.2153
					36.2745	18.839	53.71
					38.2353	20.2534	56.2172
					40.1961	21.6564	58.7358
					42.1569	23.049	61.2647
					44.1176	24.4322	63.8031
					46.0784	25.8067	66.3502
					48.0392	27.1732	68.9052
					50	28.5325	71.4675

## Sheet: Fig.22
Fig.22		Original data	Fitted value
	1	289.25	270.738
	2	290.75	261.3
	3	290.75	251.863
	4	271.5	242.425
	5	453.5	491.5
	6	356.25	365.137
	7	392.75	472.625
	8	371.75	346.262
	9	683.5	712.263
	10	586.25	702.825
	11	428.75	459.538
	12	481	450.1
	13	1070	933.025
	14	804.75	806.663
	15	681.75	680.3
	16	548	553.938

## Sheet: Fig.23
Fig.23	Fig.23（a）							Fig.23（b）		Fig.23（c）	Fig.23（d）
	Residual normal probability							Residual vs. Predicted Value Plot		Histogram of Residuals	Residual vs. Data Series Plot
	Conventional residuals	expected normal value	reference line		Percentile	95% confidence band	95% confidence band	270.738	18.5125	18.5125	1	18.5125
	-116.575	-99.2678	X	Y	-96.0784	-140.564	-51.5929	261.3	29.45	29.45	2	29.45
	-79.875	-71.9216	-100	-100	-92.1569	-135.529	-48.7843	251.863	38.8875	38.8875	3	38.8875
	-38	-55.456	100	100	-88.2353	-130.514	-45.9568	242.425	29.075	29.075	4	29.075
	-30.7875	-42.7552			-84.3137	-125.519	-43.1089	491.5	-38	-38	5	-38
	-28.7625	-31.9431			-80.3922	-120.545	-40.239	365.137	-8.8875	-8.8875	6	-8.8875
	-8.8875	-22.2084			-76.4706	-115.596	-37.3452	472.625	-79.875	-79.875	7	-79.875
	-5.9375	-13.1034			-72.549	-110.672	-34.4258	346.262	25.4875	25.4875	8	25.4875
	-1.9125	-4.33273			-68.6274	-105.776	-31.4785	712.263	-28.7625	-28.7625	9	-28.7625
	1.45	4.33273			-64.7059	-100.911	-28.5011	702.825	-116.575	-116.575	10	-116.575
	18.5125	13.1034			-60.7843	-96.0773	-25.4913	459.538	-30.7875	-30.7875	11	-30.7875
	25.4875	22.2084			-56.8627	-91.279	-22.4464	450.1	30.9	30.9	12	30.9
	29.075	31.9431			-52.9412	-86.5186	-19.3638	933.025	136.975	136.975	13	136.975
	29.45	42.7552			-49.0196	-81.7988	-16.2404	806.663	-1.9125	-1.9125	14	-1.9125
	30.9	55.456			-45.098	-77.1228	-13.0733	680.3	1.45	1.45	15	1.45
	38.8875	71.9216			-41.1765	-72.4937	-9.85923	553.938	-5.9375	-5.9375	16	-5.9375
	136.975	99.2678			-37.2549	-67.9148	-6.59504
					-33.3333	-63.3893	-3.27741
					-29.4118	-58.9205	0.09696
					-25.4902	-54.5117	3.53126
					-21.5686	-50.1658	7.02857
					-17.6471	-45.8858	10.5917
					-13.7255	-41.6742	14.2232
					-9.80392	-37.5331	17.9253
					-5.88235	-33.4642	21.6995
					-1.96078	-29.4687	25.5471
					1.96078	-25.5471	29.4687
					5.88235	-21.6995	33.4642
					9.80392	-17.9253	37.5331
					13.7255	-14.2232	41.6742
					17.6471	-10.5917	45.8858
					21.5686	-7.02857	50.1658
					25.4902	-3.53126	54.5117
					29.4118	-0.09696	58.9205
					33.3333	3.27741	63.3893
					37.2549	6.59504	67.9148
					41.1765	9.85923	72.4937
					45.098	13.0733	77.1228
					49.0196	16.2404	81.7988
					52.9412	19.3638	86.5186
					56.8627	22.4464	91.279
					60.7843	25.4913	96.0773
					64.7059	28.5011	100.911
					68.6274	31.4785	105.776
					72.549	34.4258	110.672
					76.4706	37.3452	115.596
					80.3922	40.239	120.545
					84.3137	43.1089	125.519
					88.2353	45.9568	130.514
					92.1569	48.7843	135.529
					96.0784	51.5929	140.564
					100	54.384	145.616
